# Supplementary material for: Poor Long-Term Renal Allograft Survival in Patients with Chronic Antibody-Mediated Rejection, Irrespective of Treatment—A Single Center Retrospective Study
Source: J Clin Med. 2021 Dec 30;11(1):199. doi: 10.3390/jcm11010199 (PMC8745558; doi:10.3390/jcm11010199)
Supplement: Supplementary file 1 [file jcm-11-00199-s001.zip]

Archive with 1 entries (1 files):
- jcm-1520546-supplementary.pdf
